# Supplementary material for: Ciliate diversity and distribution patterns in the sediments of a seamount and adjacent abyssal plains in the tropical Western Pacific Ocean
Source: BMC Microbiol. 2017 Sep 12;17:192. doi: 10.1186/s12866-017-1103-6 (PMC5596958; doi:10.1186/s12866-017-1103-6)
Supplement: Supplementary file 4 — OTU-table displaying, for each sample, the number of sequences per OTU, the BLAST similarity of the representative sequence of each OTU to the reference sequence and the taxonomic assignment of the representative sequence. (XLSX 18 kb) [file 12866_2017_1103_MOESM4_ESM.xlsx]

## Sheet: OTU table
Additional file 4：OTU-table displaying, for each sample, the number of sequences per OTU, the BLAST similarity of the representative sequence of each OTU to the reference sequence and the taxonomic assignment of the representative sequence
	S-M.1	S-M.2	S-M.3	S-M.4	S-B.1	S-B.2	S-B.3	DS1.1	DS1.2	DS1.3	DS2.1	DS2.2	Similarity %	Best hit	Taxonomy
OTU_109	0	15	0	6	0	0	0	0	0	0	0	0	98	Kentrophyllum verrucosum	Litostomatea/Pleurostomatida/Amphileptidae/Kentrophyllum
OTU_60	0	797	0	345	1	0	50	0	0	0	0	0	88	Paraspathidium apofuscum	Litostomatea/Haptorida/Spathidiidae/Paraspathidium
OTU_104	0	0	0	0	1	0	0	0	0	0	0	0	98	Balantidion pellucidum	Litostomatea/Haptorida/Spathidiidae/Balantidion
OTU_120	5	0	0	0	0	0	0	0	0	0	0	0	90	Balantidion pellucidum	Litostomatea/Haptorida/Spathidiidae/Balantidion
OTU_38	276	1929	311	268	1	0	0	68	0	0	34	346	97	Loxophyllum perihoplophorum	Litostomatea/Haptorida/Litonotidae/Loxophyllum
OTU_43	102	509	0	26	1	0	448	1	0	0	167	54	97	Loxophyllum rostratum	Litostomatea/Haptorida/Litonotidae/Loxophyllum
OTU_125	26	0	10	152	0	0	0	4	0	0	0	16	97	Loxophyllum rugosum	Litostomatea/Haptorida/Litonotidae/Loxophyllum
OTU_127	0	0	0	5	0	0	0	126	0	0	0	0	97	Loxophyllum perihoplophorum	Litostomatea/Haptorida/Litonotidae/Loxophyllum
OTU_72	0	0	0	296	0	0	0	0	0	0	0	0	98	Loxophyllum rugosum	Litostomatea/Haptorida/Litonotidae/Loxophyllum
OTU_36	537	1	840	2	0	571	0	2	410	0	0	33	97	Litonotus pictus	Litostomatea/Haptorida/Litonotidae/Litonotus
OTU_128	0	0	0	3	10	0	0	0	0	0	0	22	95	Litonotus pictus	Litostomatea/Haptorida/Litonotidae/Litonotus
OTU_71	0	5	0	354	100	0	0	0	0	0	661	12	96	Litonotus pictus	Litostomatea/Haptorida/Litonotidae/Litonotus
OTU_62	0	0	866	295	0	0	0	0	0	0	0	0	96	Litonotus pictus	Litostomatea/Haptorida/Litonotidae/Litonotus
OTU_46	0	0	211	335	504	0	1392	71	0	0	47	223	95	Phialina salinarum	Litostomatea/Haptorida/Lacrymariidae/Phialina
OTU_42	969	516	0	0	88	0	568	120	1	0	112	66	96	Phialina salinarum	Litostomatea/Haptorida/Lacrymariidae/Phialina
OTU_29	2339	254	889	912	0	0	2578	223	0	0	0	64	95	Phialina salinarum	Litostomatea/Haptorida/Lacrymariidae/Phialina
OTU_65	0	0	2	141	1100	0	0	0	0	0	0	1	95	Phialina salinarum	Litostomatea/Haptorida/Lacrymariidae/Phialina
OTU_67	0	0	148	1	0	0	0	0	403	0	0	74	94	Lacrymariidae sp.	Litostomatea/Haptorida/Lacrymariidae/Lacrymaria
OTU_55	513	1017	365	135	158	0	0	97	0	0	242	42	96	Lacrymaria marina	Litostomatea/Haptorida/Lacrymariidae/Lacrymaria
OTU_142	0	0	0	0	0	0	0	0	0	0	41	0	95	Lacrymaria marina	Litostomatea/Haptorida/Lacrymariidae/Lacrymaria
OTU_91	0	0	0	59	0	0	0	0	0	0	0	0	95	Lacrymaria marina	Litostomatea/Haptorida/Lacrymariidae/Lacrymaria
OTU_35	1	2157	0	0	0	0	0	0	0	0	0	1	89	Trachelotractus entzi	Litostomatea/Haptorida/Helicoprorodontidae/Trachelotractus
OTU_4	68	0	0	263	0	108304	0	0	0	0	1572	7645	88	Epalxella antiquorum	Plagiopylea/Odontostomatida/Epalxellidae/Epalxella
OTU_138	0	0	0	0	0	0	0	0	0	0	0	3895	89	Epalxella antiquorum	Plagiopylea/Odontostomatida/Epalxellidae/Epalxella
OTU_53	0	0	1	0	0	1	0	0	0	0	407	2481	87	Epalxella antiquorum	Plagiopylea/Odontostomatida/Epalxellidae/Epalxella
OTU_50	0	0	0	0	1	0	0	0	0	0	0	1014	90	Epalxella antiquorum	Plagiopylea/Odontostomatida/Epalxellidae/Epalxella
OTU_8	0	0	0	281	15	0	0	1	0	40545	1	566	90	Epalxella antiquorum	Plagiopylea/Odontostomatida/Epalxellidae/Epalxella
OTU_33	2802	649	684	160	3	0	0	1511	1646	0	1862	183	88	Epalxella antiquorum	Plagiopylea/Odontostomatida/Epalxellidae/Epalxella
OTU_20	0	1	0	0	1	0	0	0	0	0	7034	30	89	Epalxella antiquorum	Plagiopylea/Odontostomatida/Epalxellidae/Epalxella
OTU_7	3	3310	1292	0	45462	0	0	0	0	2	2386	4	91	Epalxella antiquorum	Plagiopylea/Odontostomatida/Epalxellidae/Epalxella
OTU_26	7666	590	17	2072	1	1	0	0	0	0	452	1	94	Epalxella antiquorum	Plagiopylea/Odontostomatida/Epalxellidae/Epalxella
OTU_32	0	95	0	0	0	0	0	0	0	1	2880	0	86	Epalxella antiquorum	Plagiopylea/Odontostomatida/Epalxellidae/Epalxella
OTU_140	1	57	5	0	7	0	0	0	0	0	5	0	91	Epalxella antiquorum	Plagiopylea/Odontostomatida/Epalxellidae/Epalxella
OTU_12	14231	4	2	0	3	0	0	0	0	0	1	0	90	Epalxella antiquorum	Plagiopylea/Odontostomatida/Epalxellidae/Epalxella
OTU_40	0	0	1	3037	0	0	0	0	0	0	1	0	91	Epalxella antiquorum	Plagiopylea/Odontostomatida/Epalxellidae/Epalxella
OTU_23	6605	0	7378	4	0	0	0	1	0	13265	0	0	87	Epalxella antiquorum	Plagiopylea/Odontostomatida/Epalxellidae/Epalxella
OTU_17	1	10269	0	57	0	0	0	0	0	0	0	0	90	Epalxella antiquorum	Plagiopylea/Odontostomatida/Epalxellidae/Epalxella
OTU_69	0	0	473	0	0	0	0	0	0	0	0	0	85	Epalxella antiquorum	Plagiopylea/Odontostomatida/Epalxellidae/Epalxella
OTU_44	0	1259	35	0	0	0	0	0	0	0	0	0	89	Epalxella antiquorum	Plagiopylea/Odontostomatida/Epalxellidae/Epalxella
OTU_133	0	12	0	0	0	0	0	0	0	0	0	0	87	Epalxella antiquorum	Plagiopylea/Odontostomatida/Epalxellidae/Epalxella
OTU_15	0	0	0	0	0	0	10196	0	0	0	0	0	93	Uncultured peritrich	Oligohymenophorea/unclassified peritich
OTU_11	1368	389	4069	10712	1652	25572	0	3	863	1606	1484	267	99	Pleuronema setigerum	Oligohymenophorea/Pleuronematida/Pleuronematidae/Pleuronema
OTU_139	10	8	8	4	81	2	0	6	4	0	0	4	88	Pleuronema coronatum	Oligohymenophorea/Pleuronematida/Pleuronematidae/Pleuronema
OTU_28	0	49	1027	169	0	1	0	3548	2	1914	561	0	95	Pleuronema puytoraci	Oligohymenophorea/Pleuronematida/Pleuronematidae/Pleuronema
OTU_6	2692	8743	4733	5590	3678	112	0	18449	21166	0	3880	8868	89	Pseudocyclidium longum /Durchoniella sp.	Oligohymenophorea/Pleuronematida/Cyclidiidae/Pseudocyclidium
OTU_64	0	0	548	0	0	0	0	0	0	0	0	0	94	Pseudocyclidium longum	Oligohymenophorea/Pleuronematida/Cyclidiidae/Pseudocyclidium
OTU_74	0	0	0	0	0	0	0	0	0	0	299	0	94	Myxophyllum magnum	Oligohymenophorea/Philasterida/Thigmophryidae/Myxophyllum
OTU_88	0	0	0	0	119	0	0	0	0	0	0	0	100	Pseudocohnilembus persalinus	Oligohymenophorea/Philasterida/Pseudocohnilembidae/Pseudocohnilembus
OTU_83	0	0	2	16	0	0	0	1	0	0	0	0	97	Paralembus digitiformis	Oligohymenophorea/Philasterida/Philasteridae/Paralembus
OTU_19	0	0	491	1701	0	0	0	0	0	0	0	0	86	Paralembus digitiformis	Oligohymenophorea/Philasterida/Philasteridae/Paralembus
OTU_106	0	0	4	301	0	0	0	0	0	0	0	0	94	Paralembus digitiformis	Oligohymenophorea/Philasterida/Philasteridae/Paralembus
OTU_115	0	0	0	0	0	0	0	0	0	0	15	0	92	Miamiensis avidus	Oligohymenophorea/Philasterida/Parauronematidae/Miamiensis
OTU_1	12	2	0	0	0	15	68107	1	0	0	0	0	99	Trichodina sinonovaculae	Oligohymenophorea/Mobilida/Trichodinidae/Trichodina
OTU_18	0	0	1	0	10036	0	0	0	0	0	0	0	87	Durchoniella sp.	Oligohymenophorea/Astomatida/Radiophryidae/Durchoniella
OTU_79	0	0	180	8	0	0	0	0	0	1	59	0	90	Anoplophrya marylandensis	Oligohymenophorea/Astomatida/Anoplophryidae/Anoplophrya
OTU_52	0	0	274	0	0	0	0	0	0	0	860	101	94	Pseudovorticella paracratera	Oligohymenophorea/ Peritrichia/Vorticellidae/Pseudovorticella
OTU_85	0	0	0	0	1	0	0	136	1	0	0	0	99	Tunicothrix brachysticha	Spirotrichea/Urostylida/Urostylidae/Tunicothrix
OTU_143	0	0	0	0	0	0	0	0	0	1	0	0	99	Anteholosticha pulchra	Spirotrichea/Urostylida/Urostylidae/Anteholosticha
OTU_80	242	0	0	0	0	0	0	0	0	0	0	0	100	Anteholosticha scutellum	Spirotrichea/Urostylida/Urostylidae/Anteholosticha
OTU_63	0	0	0	0	1	1	0	0	0	0	0	0	100	Nothoholosticha fasciola	Spirotrichea/Urostylida/Pseudourostylidae/Nothoholosticha
OTU_61	1	790	0	350	807	0	0	0	0	0	1	99	99	Apokeronopsis ovalis	Spirotrichea/Urostylida/Pseudokeronopsidae/Apokeronopsis
OTU_39	0	0	0	0	0	0	0	0	0	2221	0	0	99	Apokeronopsis crassa	Spirotrichea/Urostylida/Pseudokeronopsidae/Apokeronopsis
OTU_3	0	0	0	0	0	0	1	24	1	9	0	0	96	Parabistichella variabilis	Spirotrichea/unclassified hypotrichs/Parabistichella
OTU_56	0	0	0	0	1	0	0	0	0	0	0	0	94	Parallelostrombidium sp	Spirotrichea/Strombidiida/Strombidiidae/Parallelostrombidium
OTU_13	0	0	0	0	4	0	0	5	3	1	0	0	96	Novistrombidium orientale	Spirotrichea/Strombidiida/Strombidiidae/Novistrombidium
OTU_37	0	0	25	1050	1214	0	0	817	1	0	2	0	96	Deviata bacilliformis	Spirotrichea/Stichotrichida/Kahliellidae/Deviata
OTU_102	0	0	0	0	61	0	0	0	0	0	0	0	95	Deviata bacilliformis	Spirotrichea/Stichotrichida/Kahliellidae/Deviata
OTU_10	1825	0	428	21	16	0	1	237	1	30271	139	0	98	Amphisiella pulchra	Spirotrichea/Stichotrichida/Amphisiellidae/Amphisiella
OTU_123	0	0	0	0	1	0	0	0	0	0	0	0	98	Homalogastra setosa	Spirotrichea/Sporadotrichida/Oxytrichidae/Hemigastrostyla
OTU_134	4	0	0	0	0	0	0	0	0	0	0	0	86	Hemigastrostyla enigmatica	Spirotrichea/Sporadotrichida/Oxytrichidae/Hemigastrostyla
OTU_30	0	0	679	1	0	0	3116	357	1	0	0	0	96	Gonostomum namibiense	Spirotrichea/Sporadotrichida/Oxytrichidae/Gonostomum
OTU_77	0	0	256	101	0	0	0	0	0	0	0	0	99	Uronychia setigera	Spirotrichea/Euplotida/Uronychiidae/Uronychia
OTU_41	0	1917	295	0	0	0	1	0	0	0	0	0	96	Diophryopsis hystrix	Spirotrichea/Euplotida/Uronychiidae/Diophryopsis
OTU_73	0	406	0	0	0	0	0	0	0	0	0	0	98	Diophryopsis hystrix	Spirotrichea/Euplotida/Uronychiidae/Diophryopsis
OTU_48	0	288	1519	2	2	0	0	0	0	0	320	54	98	Paradiscocephalus elongatus	Spirotrichea/Euplotida/Euplotia/Paradiscocephalus
OTU_66	0	0	0	0	0	0	0	497	0	1	0	0	96	Paradiscocephalus elongatus	Spirotrichea/Euplotida/Euplotia/Paradiscocephalus
OTU_24	0	0	0	0	0	0	0	0	0	0	5538	0	89	Aspidisca fusca	Spirotrichea/Euplotida/Euplotia/Aspidisca
OTU_54	0	102	636	0	0	0	0	0	0	0	0	0	85	Aspidisca fusca	Spirotrichea/Euplotida/Euplotia/Aspidisca
OTU_89	0	0	101	0	0	0	0	0	0	0	0	0	90	Aspidisca fusca	Spirotrichea/Euplotida/Euplotia/Aspidisca
OTU_57	843	5	0	0	0	0	0	0	0	1	54	0	91	Plagiocampa sp.	Prostomatea/Prorodontida/Plagiocampidae/Plagiocampa
OTU_82	0	0	0	0	1	0	0	2	0	0	0	0	92	Plagiocampa sp.	Prostomatea/Prorodontida/Plagiocampidae/Plagiocampa
OTU_59	0	130	4	338	0	0	0	964	2	1	0	45	93	Cryptocaryon irritans	Prostomatea/Prorodontida/Holophryidae/Cryptocaryon
OTU_95	27	0	0	0	0	0	0	0	0	0	0	43	90	Cryptocaryon irritans	Prostomatea/Prorodontida/Holophryidae/Cryptocaryon
OTU_27	3	4592	0	776	0	0	2	0	0	0	0	0	88	Pinacocoleps tesselatus	Prostomatea/Prorodontida/Colepidae/Pinacocoleps
OTU_68	0	0	1	0	705	0	0	0	0	0	0	0	89	Pinacocoleps tesselatus	Prostomatea/Prorodontida/Colepidae/Pinacocoleps
OTU_21	514	0	2	7183	0	0	0	0	0	0	192	29	93	Acineta flava	Phyllopharyngea/Endogenida/Acinetidae/Acineta
OTU_16	0	1111	0	0	0	0	0	100	0	0	8249	10	93	Acineta flava	Phyllopharyngea/Endogenida/Acinetidae/Acineta
OTU_45	1	688	254	184	0	0	0	0	0	0	3	51	95	Dysteria nabia	Phyllopharyngea/Dysteriida/Dysteriidae/Dysteria
OTU_75	0	299	52	0	0	0	0	0	0	0	0	0	94	Chlamydonellopsis calkinsi	Phyllopharyngea/Chlamydodontida/Lynchellidae/Chlamydonellopsis
OTU_5	0	0	4	0	0	0	0	0	0	0	0	0	98	Chilodontopsis sp.	Nassophorea/Synhymeniida/Scaphidiodontidae/Chilodontopsis
OTU_25	3184	104	1	877	983	3108	1	70	2	1392	420	0	89	Parafurgasonia sp.	Nassophorea/Nassulida/Furgasoniidae/Parafurgasonia
OTU_78	0	0	176	0	0	0	0	0	0	0	2	0	87	Parafurgasonia sp.	Nassophorea/Nassulida/Furgasoniidae/Parafurgasonia
OTU_96	1	0	0	0	0	0	0	0	0	0	0	94	85	Lopezoterenia sp.	Nassophorea/Microthoracida/Discotrichidae/Lopezoterenia
OTU_51	1035	1	121	0	2	0	0	30	0	0	0	116	96	Tracheloraphis huangi	Karyorelictea/Protostomatida/Trachelocercidae/Tracheloraphis
OTU_98	0	0	3	0	0	0	0	0	0	0	0	65	98	Tracheloraphis huangi	Karyorelictea/Protostomatida/Trachelocercidae/Tracheloraphis
OTU_49	304	0	76	53	0	0	0	0	662	0	42	14	97	Tracheloraphis huangi	Karyorelictea/Protostomatida/Trachelocercidae/Tracheloraphis
OTU_2	91	2076	23	9	11665	0	0	21	0	0	7	25	98	Trachelocerca orientalis	Karyorelictea/Protostomatida/Trachelocercidae/Trachelocerca
OTU_31	0	0	70	397	0	0	0	0	0	0	1	3220	91	Kentrophoros gracilis	Karyorelictea/Protostomatida/Kentrophoridae/Kentrophoros
OTU_93	6	0	18	12	196	0	0	6	0	0	0	0	90	Kentrophoros gracilis	Karyorelictea/Protostomatida/Kentrophoridae/Kentrophoros
OTU_84	0	65	0	47	0	0	0	0	0	0	0	0	89	Kentrophoros gracilis	Karyorelictea/Protostomatida/Kentrophoridae/Kentrophoros
OTU_86	0	0	1	78	0	0	0	0	0	0	0	0	99	Geleia acuta	Karyorelictea/Protoheterotrichida/Geleiidae/Geleia
OTU_70	118	764	11	94	0	0	0	26	0	0	383	14	93	Gruberia sp.	Heterotrichea/Heterotrichida/Spirostomidae/Gruberia
OTU_58	0	28	610	503	1	302	0	0	0	0	1	21	94	Peritromus sp.	Heterotrichea/Heterotrichida/Peritromidae/Peritromus
OTU_135	0	0	0	0	1	0	0	0	0	0	0	0	87	Peritromus kahli	Heterotrichea/Heterotrichida/Peritromidae/Peritromus
